# Supplementary material for: Consecutive treatments of methamphetamine promote the development of cardiac pathological symptoms in zebrafish
Source: PLoS One. 2023 Nov 17;18(11):e0294322. doi: 10.1371/journal.pone.0294322 (PMC10655962; doi:10.1371/journal.pone.0294322)
Supplement: S1 Data — (XLSX) [file pone.0294322.s002.xlsx]

## Sheet: 1st Trial
Control	Baseline	Day 1	Day 3	Day 5	Day 8	Day 10	Day 12
HR	113.388	102.936	98.487	111.863	83.03	107.911	95.8925
HRV	100.203	128.175	106.16	121.74	109.96	143.473	164.065
QRS	36.182	36.4202	36.2308	35.8852	36.087	35.9235	35.9862
PR	56.3843	66.3688	61.8324	68.9134	56.9749	63.3108	64.3774
QTc	265.879	273.072	260.321	281.528	240.715	265.858	262.73
Treatment	Baseline	Day 1	Day 3	Day 5	Day 8	Day 10	Day 12
HR	107.397	93.108	100.824	79.773	67.285	71.168	68.9918
HRV	123.868	178.254	162.132	338.574	256.29	230.38	181.203
QRS	35.7601	36.0198	36.2473	36.4314	36.1187	36.0408	35.8254
PR	54.0035	55.9993	58.169	57.5454	56.0651	56.7997	56.6369
QTc	268.73	255.141	259.195	226.805	211.872	223.104	222.199
STD ERROR
Ctrl	Baseline	Day 1	Day 3	Day 5	Day 8	Day 10	Day 12
HR	5.7652	9.3181	10.824	7.5989	7.8435	7.6637	6.5983
HRV	20.232	41.557	28.79	46.143	84.412	43.802	65.31
QRS	0.37838	0.4572	0.40471	0.43035	0.35043	0.38861	0.41285
PR	2.7979	2.8868	3.0527	2.6719	3.1756	3.7472	2.6775
QTc	11.849	15.766	17.984	9.7781	14.581	9.7151	10.609
Treated	Baseline	Day 1	Day 3	Day 5	Day 8	Day 10	Day 12
HR	4.9928	8.0697	9.374	6.5808	6.7927	6.637	6.1088
HRV	17.521	35.989	24.933	39.961	73.103	37.933	60.465
QRS	0.32769	0.39595	0.35049	0.37269	0.30348	0.33655	0.38223
PR	2.4231	2.5	2.6437	2.3139	2.7501	3.2452	2.4789
QTc	10.262	13.654	15.199	8.4681	11.528	8.9945	9.822

## Sheet: 2nd Trial
Control	Baseline	Day 1	Day 3	Day 5	Day 8	Day 10	Day 12
HR	97.8258	106.048	104.266	104.326	103.449	105.523	102.987
HRV	139.958	149.734	153.065	150.647	157.507	159.043	146.492
QRS	36.1373	36.3462	36.0823	36.6584	36.4092	37.8451	37.3506
PR	61.392	63.182	58.8874	60.7908	65.4784	60.6338	63.4446
QTc	258.941	263.64	256.27	270.407	258.538	253.521	246.513
Treatment	Baseline	Day 1	Day 3	Day 5	Day 8	Day 10	Day 12
HR	97.1094	85.2028	78.4803	80.533	85.1444	68.5194	78.7647
HRV	147.246	160.358	189.268	211.794	269.257	198.551	188.85
QRS	35.605	37.1027	36.9694	36.2107	36.4372	37.3518	37.7454
PR	54.1905	63.9921	61.7309	58.9007	62.1378	63.1358	61.2621
QTc	242.923	232.991	223.255	218.33	217.93	196.065	208.908
STD ERROR
Ctrl	Baseline	Day 1	Day 3	Day 5	Day 8	Day 10	Day 12
HR	8.18802	6.87065	10.8019	7.45128	8.24362	5.48959	6.66986
HRV	11.3874	25.6356	25.9247	19.9612	30.1908	17.2243	15.5
QRS	0.422054	0.448868	0.313153	0.859221	0.507805	1.26005	0.36871
PR	5.20453	1.81085	1.14666	1.26911	3.38546	2.37739	2.26455
QTc	12.6888	13.8729	18.2473	11.063	15.072	7.90697	7.68899
Treated	Baseline	Day 1	Day 3	Day 5	Day 8	Day 10	Day 12
HR	5.3026	8.73025	3.76786	8.09891	9.307	7.454	8.98907
HRV	23.8922	20.9675	57.7199	44.6105	62.6143	46.302	28.4869
QRS	0.747191	0.451503	0.444229	0.78109	0.772312	0.898968	0.708721
PR	4.82124	2.08351	3.5619	4.3082	3.22605	5.04373	4.03531
QTc	11.9269	17.8062	14.7791	11.5903	16.9237	16.3054	16.1004
